# Supplementary material for: Structure, Ecotoxicity, Redox and Bactericidal Activity of Cu-Containing Nanocrystalline Ferrites
Source: Molecules. 2025 Nov 19;30(22):4454. doi: 10.3390/molecules30224454 (PMC12655667; doi:10.3390/molecules30224454)
Supplement: Supplementary file 1 [file molecules-30-04454-s001.zip]

Archive with 1 entries (1 files):
- molecules-3952404-supplementary.pdf
